# Supplementary material for: ﻿Mountainous millipedes in Vietnam. V. The millipede genus Kronopolites Attems, 1914 (Diplopoda, Polydesmida, Paradoxosomatidae), with descriptions of two new species
Source: Zookeys. 2025 Aug 25;1249:223–45. doi: 10.3897/zookeys.1249.155280 (PMC12402821; doi:10.3897/zookeys.1249.155280)
Supplement: XML Treatment for Kronopolites [file zookeys.1249.155280-treatment1.xml]

<!DOCTYPE tp:taxon-treatment
  PUBLIC "-//TaxonX//DTD Taxonomic Treatment Publishing DTD v0 20100105//EN" "tax-treatment-NSO.dtd">
<tp:taxon-treatment xmlns:tp="http://www.plazi.org/taxpub"><tp:treatment-meta><kwd-group><label>Taxon classification</label><kwd>
                <named-content content-type="kingdom">Animalia</named-content>
              </kwd><kwd>
                <named-content content-type="order">Polydesmida</named-content>
              </kwd><kwd>
                <named-content content-type="family">Paradoxosomatidae</named-content>
              </kwd></kwd-group><mixed-citation publication-type="journal"><person-group><name><surname>Nguyen</surname><given-names>Anh D.</given-names></name><name><surname>Vu</surname><given-names>Tam T. T.</given-names></name><name><surname>Phung</surname><given-names>Hong Luong T.</given-names></name><name><surname>Tran</surname><given-names>Duc-Luong</given-names></name><name><surname>Le</surname><given-names>Hung-Anh</given-names></name></person-group><article-title>﻿Mountainous millipedes in Vietnam. V. The millipede genus <italic><tp:taxon-name><tp:taxon-name-part taxon-name-part-type="genus" reg="Kronopolites">Kronopolites</tp:taxon-name-part></tp:taxon-name></italic> Attems, 1914 (<tp:taxon-name><tp:taxon-name-part taxon-name-part-type="class">Diplopoda</tp:taxon-name-part></tp:taxon-name>, <tp:taxon-name><tp:taxon-name-part taxon-name-part-type="order">Polydesmida</tp:taxon-name-part></tp:taxon-name>, <tp:taxon-name><tp:taxon-name-part taxon-name-part-type="family">Paradoxosomatidae</tp:taxon-name-part></tp:taxon-name>), with descriptions of two new species</article-title><source>Zookeys</source><day>25</day><month>08</month><year>2025</year><volume>1249</volume><fpage>223</fpage><lpage>245</lpage><pub-id pub-id-type="doi">10.3897/zookeys.1249.155280</pub-id></mixed-citation></tp:treatment-meta><tp:nomenclature><label>﻿Genus</label><tp:taxon-name><object-id xmlns:xlink="http://www.w3.org/1999/xlink" content-type="arpha" xlink:type="simple">77148E6F-FFCD-55A1-8C40-426FE391D158</object-id>
              <tp:taxon-name-part taxon-name-part-type="genus" reg="Kronopolites">Kronopolites</tp:taxon-name-part>
            </tp:taxon-name><tp:taxon-authority>Attems, 1914</tp:taxon-authority></tp:nomenclature><tp:treatment-sec sec-type="type species" id="SECID0EQGAE"><title>Type species.</title><p><italic><tp:taxon-name><tp:taxon-name-part taxon-name-part-type="genus" reg="Kronopolites">Kronopolites</tp:taxon-name-part> <tp:taxon-name-part taxon-name-part-type="species" reg="svenhedini">svenhedini</tp:taxon-name-part></tp:taxon-name></italic> (Verhoeff, 1934) corrected by <xref ref-type="bibr" rid="B26">Xiong et al. (2025)</xref>.</p></tp:treatment-sec><tp:treatment-sec sec-type="remarks" id="SECID0EFHAE"><title>Remarks.</title><p>The genus was recently revised by <xref ref-type="bibr" rid="B18">Likhitrakarn et al. (2015)</xref>. The genus can be recognised by the gonopod solenophore typically carrying a fork consisting of two basal processes: curved or suberect, anteriad-directed process a and posteriad-directed process b.</p><p>Most species of <italic><tp:taxon-name><tp:taxon-name-part taxon-name-part-type="genus" reg="Kronopolites">Kronopolites</tp:taxon-name-part></tp:taxon-name></italic> live in montane forest habitats usually found at elevations between ca 400 m and 2,700 m a.s.l.</p></tp:treatment-sec><ref-list><ref id="B26"><mixed-citation xmlns:xlink="http://www.w3.org/1999/xlink" xlink:type="simple"><person-group><name name-style="western"><surname>Xiong</surname><given-names>Y</given-names></name><name name-style="western"><surname>Chen</surname><given-names>H</given-names></name><name name-style="western"><surname>Jiang</surname><given-names>X</given-names></name><name name-style="western"><surname>Jiang</surname><given-names>C</given-names></name></person-group> (<year>2025</year>) <article-title>Topotypes of the millipede species <italic><tp:taxon-name><tp:taxon-name-part taxon-name-part-type="genus">Kronopolites</tp:taxon-name-part> <tp:taxon-name-part taxon-name-part-type="species">swinhoei</tp:taxon-name-part></tp:taxon-name></italic> (Pocock, 1895) reveal a new synonym with revalidation of <italic><tp:taxon-name><tp:taxon-name-part taxon-name-part-type="genus">Kronopolites</tp:taxon-name-part> <tp:taxon-name-part taxon-name-part-type="species">svenhedini</tp:taxon-name-part></tp:taxon-name></italic> (Verhoeff, 1934) (<tp:taxon-name><tp:taxon-name-part taxon-name-part-type="class">Diplopoda</tp:taxon-name-part></tp:taxon-name>, <tp:taxon-name><tp:taxon-name-part taxon-name-part-type="order">Polydesmida</tp:taxon-name-part></tp:taxon-name>, <tp:taxon-name><tp:taxon-name-part taxon-name-part-type="family">Paradoxosomatidae</tp:taxon-name-part></tp:taxon-name>).</article-title><source>ZooKeys</source><volume>1231</volume>: <fpage>85</fpage>–<lpage>98</lpage>. <ext-link xlink:href="10.3897/zookeys.1231.137769" ext-link-type="doi" xlink:type="simple">https://doi.org/10.3897/zookeys.1231.137769</ext-link></mixed-citation></ref><ref id="B18"><mixed-citation xmlns:xlink="http://www.w3.org/1999/xlink" xlink:type="simple"><person-group><name name-style="western"><surname>Likhitrakarn</surname><given-names>N</given-names></name><name name-style="western"><surname>Golovatch</surname><given-names>SI</given-names></name><name name-style="western"><surname>Panha</surname><given-names>S</given-names></name></person-group> (<year>2015</year>) <article-title>Review of the millipede genus <italic><tp:taxon-name><tp:taxon-name-part taxon-name-part-type="genus">Kronopolites</tp:taxon-name-part></tp:taxon-name></italic> Attems, 1914 (<tp:taxon-name><tp:taxon-name-part taxon-name-part-type="class">Diplopoda</tp:taxon-name-part></tp:taxon-name>, <tp:taxon-name><tp:taxon-name-part taxon-name-part-type="order">Polydesmida</tp:taxon-name-part></tp:taxon-name>, <tp:taxon-name><tp:taxon-name-part taxon-name-part-type="family">Paradoxosomatidae</tp:taxon-name-part></tp:taxon-name>), with the description of a new species from Laos.</article-title><source>ZooKeys</source><volume>472</volume>: <fpage>27</fpage>–<lpage>41</lpage>. <ext-link xlink:href="10.3897/zookeys.472.9001" ext-link-type="doi" xlink:type="simple">https://doi.org/10.3897/zookeys.472.9001</ext-link></mixed-citation></ref></ref-list></tp:taxon-treatment>
