# Supplementary material for: ﻿Mountainous millipedes in Vietnam. V. The millipede genus Kronopolites Attems, 1914 (Diplopoda, Polydesmida, Paradoxosomatidae), with descriptions of two new species
Source: Zookeys. 2025 Aug 25;1249:223–45. doi: 10.3897/zookeys.1249.155280 (PMC12402821; doi:10.3897/zookeys.1249.155280)
Supplement: XML Treatment for Kronopolites montanus [file zookeys.1249.155280-treatment3.xml]

<!DOCTYPE tp:taxon-treatment
  PUBLIC "-//TaxonX//DTD Taxonomic Treatment Publishing DTD v0 20100105//EN" "tax-treatment-NSO.dtd">
<tp:taxon-treatment xmlns:tp="http://www.plazi.org/taxpub"><tp:treatment-meta><kwd-group><label>Taxon classification</label><kwd>
                <named-content content-type="kingdom">Animalia</named-content>
              </kwd><kwd>
                <named-content content-type="order">Polydesmida</named-content>
              </kwd><kwd>
                <named-content content-type="family">Paradoxosomatidae</named-content>
              </kwd></kwd-group><mixed-citation publication-type="journal"><person-group><name><surname>Nguyen</surname><given-names>Anh D.</given-names></name><name><surname>Vu</surname><given-names>Tam T. T.</given-names></name><name><surname>Phung</surname><given-names>Hong Luong T.</given-names></name><name><surname>Tran</surname><given-names>Duc-Luong</given-names></name><name><surname>Le</surname><given-names>Hung-Anh</given-names></name></person-group><article-title>﻿Mountainous millipedes in Vietnam. V. The millipede genus <italic><tp:taxon-name><tp:taxon-name-part taxon-name-part-type="genus" reg="Kronopolites">Kronopolites</tp:taxon-name-part></tp:taxon-name></italic> Attems, 1914 (<tp:taxon-name><tp:taxon-name-part taxon-name-part-type="class">Diplopoda</tp:taxon-name-part></tp:taxon-name>, <tp:taxon-name><tp:taxon-name-part taxon-name-part-type="order">Polydesmida</tp:taxon-name-part></tp:taxon-name>, <tp:taxon-name><tp:taxon-name-part taxon-name-part-type="family">Paradoxosomatidae</tp:taxon-name-part></tp:taxon-name>), with descriptions of two new species</article-title><source>Zookeys</source><day>25</day><month>08</month><year>2025</year><volume>1249</volume><fpage>223</fpage><lpage>245</lpage><pub-id pub-id-type="doi">10.3897/zookeys.1249.155280</pub-id></mixed-citation></tp:treatment-meta><tp:nomenclature><label>﻿</label><tp:taxon-name><object-id xmlns:xlink="http://www.w3.org/1999/xlink" content-type="arpha" xlink:type="simple">F7CEF392-741C-5373-A2B2-75947A95601E</object-id>
              <tp:taxon-name-part taxon-name-part-type="genus" reg="Kronopolites">Kronopolites</tp:taxon-name-part>
              <tp:taxon-name-part taxon-name-part-type="species" reg="montanus">montanus</tp:taxon-name-part>
            </tp:taxon-name><tp:taxon-authority>Golovatch, 2009</tp:taxon-authority><xref ref-type="fig" rid="F2">Fig. 2</xref><tp:nomenclature-citation-list><tp:nomenclature-citation><tp:taxon-name>
                  <tp:taxon-name-part taxon-name-part-type="genus" reg="Kronopolites">Kronopolites</tp:taxon-name-part> <tp:taxon-name-part taxon-name-part-type="species" reg="montanus">montanus</tp:taxon-name-part></tp:taxon-name><comment>Golovatch, 2009: 121, figs 9–16; <xref ref-type="bibr" rid="B21">Nguyen and Sierwald 2013</xref>: 1288; <xref ref-type="bibr" rid="B18">Likhitrakarn et al. 2015</xref>: 31.</comment></tp:nomenclature-citation></tp:nomenclature-citation-list></tp:nomenclature><tp:treatment-sec sec-type="Type specimens" id="SECID0EJQAE"><title>Type specimens.</title><p><abbrev xmlns:xlink="http://www.w3.org/1999/xlink" xlink:title="Zoological Museum, University of Moscow" id="ABBRID0EPQAE" xlink:type="simple">ZMUM</abbrev>.</p><fig id="F2" position="float" orientation="portrait"><object-id xmlns:xlink="http://www.w3.org/1999/xlink" content-type="doi" xlink:type="simple">10.3897/zookeys.1249.155280.figure2</object-id><object-id xmlns:xlink="http://www.w3.org/1999/xlink" content-type="arpha" xlink:type="simple">F34975F3-3E4D-55C3-AD2F-840AB447244D</object-id><label>Figure 2.</label><caption><p><italic><tp:taxon-name><tp:taxon-name-part taxon-name-part-type="genus" reg="Kronopolites">Kronopolites</tp:taxon-name-part> <tp:taxon-name-part taxon-name-part-type="species" reg="montanus">montanus</tp:taxon-name-part></tp:taxon-name></italic> Golovatch, 2009 from Ta Sua, Son La (<abbrev xmlns:xlink="http://www.w3.org/1999/xlink" xlink:title="Institute of Biology, Myriapod collection, Hanoi, Vietnam" id="ABBRID0EGRAE" xlink:type="simple">IEBR-Myr</abbrev> 584). A–C. Right gonopod, ventral view (A), mesal view (B), lateral view (C); D–F. Distal part of right gonopod, ventral view (D), mesal view (E), lateral view (F). Abbreviations: ca = cannula; co = coxite; pref = prefemorite; fe = femorite; sph = solenophore; sl = solenomere; su = lateral sulcus; a = process a; b = process b.</p></caption><graphic xmlns:xlink="http://www.w3.org/1999/xlink" xlink:href="zookeys-1249-223_article-155280__-g002.jpg" position="float" orientation="portrait" xlink:type="simple" id="oo_1401199.jpg"><uri content-type="original_file" xlink:type="simple">https://binary.pensoft.net/fig/1401199</uri></graphic></fig></tp:treatment-sec><tp:treatment-sec sec-type="material" id="SECID0EPRAE"><title>Material examined.</title><p>Vietnam • <bold>Son La Province</bold> • 1 male; Xuan Nha Natural Reserve;<named-content xmlns:xlink="http://www.w3.org/1999/xlink" content-type="dwc:verbatimCoordinates" xlink:type="simple"><named-content content-type="geo-json" specific-use="{&#34;type&#34;:&#34;Point&#34;,&#34;coordinates&#34;:[104.671190,20.721194]}" id="NCID0E1RAE" xlink:type="simple"> 20.7211944°N, 104.67119°E</named-content></named-content>; 566 m a.s.l.; residential area; 19 May 2018; Hung D. Nguyen leg.; <abbrev xmlns:xlink="http://www.w3.org/1999/xlink" xlink:title="Institute of Biology, Myriapod collection, Hanoi, Vietnam" id="ABBRID0E6RAE" xlink:type="simple">IEBR-Myr</abbrev> 266 • 2 males; Ta Xua Natural Reserve; <named-content xmlns:xlink="http://www.w3.org/1999/xlink" content-type="dwc:verbatimCoordinates" xlink:type="simple"><named-content content-type="geo-json" specific-use="{&#34;type&#34;:&#34;Point&#34;,&#34;coordinates&#34;:[104.491960,21.335350]}" id="NCID0EGSAE" xlink:type="simple">21.33535°N, 104.49196°E</named-content></named-content>; 490 m a.s.l.; bamboo forest; 9 February 2017; Son X. Le &amp; Ha T. Vu leg.; <abbrev xmlns:xlink="http://www.w3.org/1999/xlink" xlink:title="Institute of Biology, Myriapod collection, Hanoi, Vietnam" id="ABBRID0ELSAE" xlink:type="simple">IEBR-Myr</abbrev> 581 • 4 males, 3 females, 2 juveniles; same locality as <abbrev xmlns:xlink="http://www.w3.org/1999/xlink" xlink:title="Institute of Biology, Myriapod collection, Hanoi, Vietnam" id="ABBRID0EPSAE" xlink:type="simple">IEBR-Myr</abbrev> 581; around Chieu village, near irrigation lake; <named-content xmlns:xlink="http://www.w3.org/1999/xlink" content-type="dwc:verbatimCoordinates" xlink:type="simple"><named-content content-type="geo-json" specific-use="{&#34;type&#34;:&#34;Point&#34;,&#34;coordinates&#34;:[104.367190,21.292980]}" id="NCID0EWSAE" xlink:type="simple">21.29298°N, 104.36719°E</named-content></named-content>; 450 m a.s.l.; 11 February 2017; <abbrev xmlns:xlink="http://www.w3.org/1999/xlink" xlink:title="Institute of Biology, Myriapod collection, Hanoi, Vietnam" id="ABBRID0E2SAE" xlink:type="simple">IEBR-Myr</abbrev> 582 • 1 male, 1 female; same locality as <abbrev xmlns:xlink="http://www.w3.org/1999/xlink" xlink:title="Institute of Biology, Myriapod collection, Hanoi, Vietnam" id="ABBRID0E6SAE" xlink:type="simple">IEBR-Myr</abbrev> 581; <named-content xmlns:xlink="http://www.w3.org/1999/xlink" content-type="dwc:verbatimCoordinates" xlink:type="simple"><named-content content-type="geo-json" specific-use="{&#34;type&#34;:&#34;Point&#34;,&#34;coordinates&#34;:[104.687360,21.339780]}" id="NCID0EGTAE" xlink:type="simple">21.33978°N, 104.68736°E</named-content></named-content>; 400 m a.s.l.; cultivated land; 10 February 2017; Son X. Le &amp; Ha T. Vu leg.; <abbrev xmlns:xlink="http://www.w3.org/1999/xlink" xlink:title="Institute of Biology, Myriapod collection, Hanoi, Vietnam" id="ABBRID0ELTAE" xlink:type="simple">IEBR-Myr</abbrev> 584 • 2 males, 1 female; same locality as <abbrev xmlns:xlink="http://www.w3.org/1999/xlink" xlink:title="Institute of Biology, Myriapod collection, Hanoi, Vietnam" id="ABBRID0EPTAE" xlink:type="simple">IEBR-Myr</abbrev> 581; mixed forest; 30 May 2018; Hung D. Nguyen leg.; <abbrev xmlns:xlink="http://www.w3.org/1999/xlink" xlink:title="Institute of Biology, Myriapod collection, Hanoi, Vietnam" id="ABBRID0ETTAE" xlink:type="simple">IEBR-Myr</abbrev> 752 • 2 males, 1 female; same locality as <abbrev xmlns:xlink="http://www.w3.org/1999/xlink" xlink:title="Institute of Biology, Myriapod collection, Hanoi, Vietnam" id="ABBRID0EXTAE" xlink:type="simple">IEBR-Myr</abbrev> 581; mixed forest; 30 April 2018; Hung D. Nguyen leg.; <abbrev xmlns:xlink="http://www.w3.org/1999/xlink" xlink:title="Institute of Biology, Myriapod collection, Hanoi, Vietnam" id="ABBRID0E2TAE" xlink:type="simple">IEBR-Myr</abbrev> 753 • 1 male; same locality as <abbrev xmlns:xlink="http://www.w3.org/1999/xlink" xlink:title="Institute of Biology, Myriapod collection, Hanoi, Vietnam" id="ABBRID0E6TAE" xlink:type="simple">IEBR-Myr</abbrev> 581; natural forest; 30 May 2018; Hung D. Nguyen leg.; <abbrev xmlns:xlink="http://www.w3.org/1999/xlink" xlink:title="Institute of Biology, Myriapod collection, Hanoi, Vietnam" id="ABBRID0EDUAE" xlink:type="simple">IEBR-Myr</abbrev> 757; <bold>Lao Cai Province</bold> • 1 male, 5 females, 2 juveniles; Van Ban District, Nam Xay commune; <named-content xmlns:xlink="http://www.w3.org/1999/xlink" content-type="dwc:verbatimCoordinates" xlink:type="simple"><named-content content-type="geo-json" specific-use="{&#34;type&#34;:&#34;Point&#34;,&#34;coordinates&#34;:[104.003610,22.035360]}" id="NCID0EMUAE" xlink:type="simple">22.03536°N, 104.00361°E</named-content></named-content>; 600–700m a.s.l.; bamboo forest; 28 March 2005; Anh D. Nguyen leg.; <abbrev xmlns:xlink="http://www.w3.org/1999/xlink" xlink:title="Institute of Biology, Myriapod collection, Hanoi, Vietnam" id="ABBRID0ERUAE" xlink:type="simple">IEBR-Myr</abbrev> 110 • 1 male; same locality as <abbrev xmlns:xlink="http://www.w3.org/1999/xlink" xlink:title="Institute of Biology, Myriapod collection, Hanoi, Vietnam" id="ABBRID0EVUAE" xlink:type="simple">IEBR-Myr</abbrev> 110; bamboo forest; 900m a.s.l.; 12 April 2005; Anh D. Nguyen leg.; <abbrev xmlns:xlink="http://www.w3.org/1999/xlink" xlink:title="Institute of Biology, Myriapod collection, Hanoi, Vietnam" id="ABBRID0EZUAE" xlink:type="simple">IEBR-Myr</abbrev> 112 • 1 male; Hoang Lien National Park; <named-content xmlns:xlink="http://www.w3.org/1999/xlink" content-type="dwc:verbatimCoordinates" xlink:type="simple"><named-content content-type="geo-json" specific-use="{&#34;type&#34;:&#34;Point&#34;,&#34;coordinates&#34;:[103.781330,22.414750]}" id="NCID0EAVAE" xlink:type="simple">22.41475°N, 103.78133°E</named-content></named-content>; 2,000 m a.s.l.; nature forest;20–29 March 2007; Anh D. Nguyen leg.; <abbrev xmlns:xlink="http://www.w3.org/1999/xlink" xlink:title="Institute of Biology, Myriapod collection, Hanoi, Vietnam" id="ABBRID0EFVAE" xlink:type="simple">IEBR-Myr</abbrev> 186 • 1 male; same locality as <abbrev xmlns:xlink="http://www.w3.org/1999/xlink" xlink:title="Institute of Biology, Myriapod collection, Hanoi, Vietnam" id="ABBRID0EJVAE" xlink:type="simple">IEBR-Myr</abbrev> 186; 1,900m a.s.l.; bamboo forest; 20–29 March 2007; Anh D. Nguyen leg.; <abbrev xmlns:xlink="http://www.w3.org/1999/xlink" xlink:title="Institute of Biology, Myriapod collection, Hanoi, Vietnam" id="ABBRID0ENVAE" xlink:type="simple">IEBR-Myr</abbrev> 189 • 1 male, 1 female; Hoang Lien National Park; 1,526m a.s.l.; mixed forest; 16 March 2018; Hung D. Nguyen leg.; <abbrev xmlns:xlink="http://www.w3.org/1999/xlink" xlink:title="Institute of Biology, Myriapod collection, Hanoi, Vietnam" id="ABBRID0ERVAE" xlink:type="simple">IEBR-Myr</abbrev> 763; <bold>Phu Tho Province</bold> • 1 male; Xuan Son National Park, on the way to Lang village; <named-content xmlns:xlink="http://www.w3.org/1999/xlink" content-type="dwc:verbatimCoordinates" xlink:type="simple"><named-content content-type="geo-json" specific-use="{&#34;type&#34;:&#34;Point&#34;,&#34;coordinates&#34;:[104.972990,21.125210]}" id="NCID0E1VAE" xlink:type="simple">21.12521°N, 104.97299°E</named-content></named-content>; 16 March 2006; Nguyen Van Quang leg.; <abbrev xmlns:xlink="http://www.w3.org/1999/xlink" xlink:title="Institute of Biology, Myriapod collection, Hanoi, Vietnam" id="ABBRID0E6VAE" xlink:type="simple">IEBR-Myr</abbrev> 26 • 1 male, 1 female; same locality as the <abbrev xmlns:xlink="http://www.w3.org/1999/xlink" xlink:title="Institute of Biology, Myriapod collection, Hanoi, Vietnam" id="ABBRID0EDWAE" xlink:type="simple">IEBR-Myr</abbrev> 26; Lap village; <named-content xmlns:xlink="http://www.w3.org/1999/xlink" content-type="dwc:verbatimCoordinates" xlink:type="simple"><named-content content-type="geo-json" specific-use="{&#34;type&#34;:&#34;Point&#34;,&#34;coordinates&#34;:[104.931490,21.137760]}" id="NCID0EKWAE" xlink:type="simple">21.13776°N, 104.93149°E</named-content></named-content>; 17 January 2006; Nguyen Van Quang leg.; <abbrev xmlns:xlink="http://www.w3.org/1999/xlink" xlink:title="Institute of Biology, Myriapod collection, Hanoi, Vietnam" id="ABBRID0EPWAE" xlink:type="simple">IEBR-Myr</abbrev> 114 • 1 male, 1 female; Xuan Son National Park, Lap village; <named-content xmlns:xlink="http://www.w3.org/1999/xlink" content-type="dwc:verbatimCoordinates" xlink:type="simple"><named-content content-type="geo-json" specific-use="{&#34;type&#34;:&#34;Point&#34;,&#34;coordinates&#34;:[104.931490,21.137760]}" id="NCID0EWWAE" xlink:type="simple">21.13776°N, 104.93149°E</named-content></named-content>; pitfall trapping; 6 April 2011; An &amp; Luong leg.; <abbrev xmlns:xlink="http://www.w3.org/1999/xlink" xlink:title="Institute of Biology, Myriapod collection, Hanoi, Vietnam" id="ABBRID0E2WAE" xlink:type="simple">IEBR-Myr</abbrev> 173.</p></tp:treatment-sec><tp:treatment-sec sec-type="diagnosis" id="SECID0E6WAE"><title>Diagnosis.</title><p>The species can be recognised by black-brown colouration, the absence of cones or lamina between coxae 4 on sternite 5, and gonopod conformation (process a shorter and coiled, while process b longer, straight, digitiform and subhelicoid). The species differs from its close congener, <italic><tp:taxon-name><tp:taxon-name-part taxon-name-part-type="genus" reg="Kronopolites">K.</tp:taxon-name-part> <tp:taxon-name-part taxon-name-part-type="species" reg="ramosus">ramosus</tp:taxon-name-part></tp:taxon-name></italic>, in shape and length of process a and b (a short, wider coiled process a and a longer, straight, digitiform, subhelicoid process b in <italic><tp:taxon-name><tp:taxon-name-part taxon-name-part-type="genus" reg="Kronopolites">K.</tp:taxon-name-part> <tp:taxon-name-part taxon-name-part-type="species" reg="montanus">montanus</tp:taxon-name-part></tp:taxon-name></italic> vs a short and thin, curved, process a with an apical hook and a longer, straight, acuminate process b in <italic><tp:taxon-name><tp:taxon-name-part taxon-name-part-type="genus" reg="Kronopolites">K.</tp:taxon-name-part> <tp:taxon-name-part taxon-name-part-type="species" reg="ramosus">ramosus</tp:taxon-name-part></tp:taxon-name></italic>).</p></tp:treatment-sec><tp:treatment-sec sec-type="distribution" id="SECID0EGYAE"><title>Distribution.</title><p>Lao Cai Province (Sapa) (<xref ref-type="bibr" rid="B10">Golovatch 2009</xref>); Son La Province (Xuan Nha <abbrev xmlns:xlink="http://www.w3.org/1999/xlink" xlink:title="Natural Reserve" id="ABBRID0EQYAE" xlink:type="simple">NR</abbrev>; Ta Sua <abbrev xmlns:xlink="http://www.w3.org/1999/xlink" xlink:title="Natural Reserve" id="ABBRID0EUYAE" xlink:type="simple">NR</abbrev>); Phu Tho Province (Xuan Son <abbrev xmlns:xlink="http://www.w3.org/1999/xlink" xlink:title="National Park" id="ABBRID0EYYAE" xlink:type="simple">NP</abbrev>) (this study).</p></tp:treatment-sec><tp:treatment-sec sec-type="remarks" id="SECID0E3YAE"><title>Remarks.</title><p>The species is widely distributed in northwestern Vietnam.</p></tp:treatment-sec><ref-list><ref id="B21"><mixed-citation xmlns:xlink="http://www.w3.org/1999/xlink" xlink:type="simple"><person-group><name name-style="western"><surname>Nguyen</surname><given-names>AD</given-names></name><name name-style="western"><surname>Sierwald</surname><given-names>P</given-names></name></person-group> (<year>2013</year>) <article-title>A worldwide catalog of the family <tp:taxon-name><tp:taxon-name-part taxon-name-part-type="family">Paradoxosomatidae</tp:taxon-name-part></tp:taxon-name> Daday, 1889 (<tp:taxon-name><tp:taxon-name-part taxon-name-part-type="class">Diplopoda</tp:taxon-name-part></tp:taxon-name>: <tp:taxon-name><tp:taxon-name-part taxon-name-part-type="order">Polydesmida</tp:taxon-name-part></tp:taxon-name>).</article-title><source>Check List</source><volume>9</volume>(<issue>6</issue>): <fpage>1132</fpage>–<lpage>1353</lpage>. <ext-link xlink:href="10.15560/9.6.1132" ext-link-type="doi" xlink:type="simple">https://doi.org/10.15560/9.6.1132</ext-link></mixed-citation></ref><ref id="B18"><mixed-citation xmlns:xlink="http://www.w3.org/1999/xlink" xlink:type="simple"><person-group><name name-style="western"><surname>Likhitrakarn</surname><given-names>N</given-names></name><name name-style="western"><surname>Golovatch</surname><given-names>SI</given-names></name><name name-style="western"><surname>Panha</surname><given-names>S</given-names></name></person-group> (<year>2015</year>) <article-title>Review of the millipede genus <italic><tp:taxon-name><tp:taxon-name-part taxon-name-part-type="genus">Kronopolites</tp:taxon-name-part></tp:taxon-name></italic> Attems, 1914 (<tp:taxon-name><tp:taxon-name-part taxon-name-part-type="class">Diplopoda</tp:taxon-name-part></tp:taxon-name>, <tp:taxon-name><tp:taxon-name-part taxon-name-part-type="order">Polydesmida</tp:taxon-name-part></tp:taxon-name>, <tp:taxon-name><tp:taxon-name-part taxon-name-part-type="family">Paradoxosomatidae</tp:taxon-name-part></tp:taxon-name>), with the description of a new species from Laos.</article-title><source>ZooKeys</source><volume>472</volume>: <fpage>27</fpage>–<lpage>41</lpage>. <ext-link xlink:href="10.3897/zookeys.472.9001" ext-link-type="doi" xlink:type="simple">https://doi.org/10.3897/zookeys.472.9001</ext-link></mixed-citation></ref><ref id="B10"><mixed-citation xmlns:xlink="http://www.w3.org/1999/xlink" xlink:type="simple"><person-group><name name-style="western"><surname>Golovatch</surname><given-names>SI</given-names></name></person-group> (<year>2009</year>) <article-title>On several new or poorly-known Oriental <tp:taxon-name><tp:taxon-name-part taxon-name-part-type="family">Paradoxosomatidae</tp:taxon-name-part></tp:taxon-name> (<tp:taxon-name><tp:taxon-name-part taxon-name-part-type="class">Diplopoda</tp:taxon-name-part></tp:taxon-name>: <tp:taxon-name><tp:taxon-name-part taxon-name-part-type="order">Polydesmida</tp:taxon-name-part></tp:taxon-name>), IX.</article-title><source><tp:taxon-name><tp:taxon-name-part taxon-name-part-type="phylum">Arthropoda</tp:taxon-name-part></tp:taxon-name> Selecta</source><volume>18</volume>: <fpage>119</fpage>–<lpage>124</lpage>. <ext-link xlink:href="https://kmkjournals.com/journals/AS/AS_Index_Volumes/AS_18/AS_18_3_119_124_Golovatch" ext-link-type="uri" xlink:type="simple">https://kmkjournals.com/journals/AS/AS_Index_Volumes/AS_18/AS_18_3_119_124_Golovatch</ext-link></mixed-citation></ref></ref-list></tp:taxon-treatment>
