# Supplementary material for: ﻿Mountainous millipedes in Vietnam. V. The millipede genus Kronopolites Attems, 1914 (Diplopoda, Polydesmida, Paradoxosomatidae), with descriptions of two new species
Source: Zookeys. 2025 Aug 25;1249:223–45. doi: 10.3897/zookeys.1249.155280 (PMC12402821; doi:10.3897/zookeys.1249.155280)
Supplement: XML Treatment for Kronopolites ramosus [file zookeys.1249.155280-treatment4.xml]

<!DOCTYPE tp:taxon-treatment
  PUBLIC "-//TaxonX//DTD Taxonomic Treatment Publishing DTD v0 20100105//EN" "tax-treatment-NSO.dtd">
<tp:taxon-treatment xmlns:tp="http://www.plazi.org/taxpub"><tp:treatment-meta><kwd-group><label>Taxon classification</label><kwd>
                <named-content content-type="kingdom">Animalia</named-content>
              </kwd><kwd>
                <named-content content-type="order">Polydesmida</named-content>
              </kwd><kwd>
                <named-content content-type="family">Paradoxosomatidae</named-content>
              </kwd></kwd-group><mixed-citation publication-type="journal"><person-group><name><surname>Nguyen</surname><given-names>Anh D.</given-names></name><name><surname>Vu</surname><given-names>Tam T. T.</given-names></name><name><surname>Phung</surname><given-names>Hong Luong T.</given-names></name><name><surname>Tran</surname><given-names>Duc-Luong</given-names></name><name><surname>Le</surname><given-names>Hung-Anh</given-names></name></person-group><article-title>﻿Mountainous millipedes in Vietnam. V. The millipede genus <italic><tp:taxon-name><tp:taxon-name-part taxon-name-part-type="genus" reg="Kronopolites">Kronopolites</tp:taxon-name-part></tp:taxon-name></italic> Attems, 1914 (<tp:taxon-name><tp:taxon-name-part taxon-name-part-type="class">Diplopoda</tp:taxon-name-part></tp:taxon-name>, <tp:taxon-name><tp:taxon-name-part taxon-name-part-type="order">Polydesmida</tp:taxon-name-part></tp:taxon-name>, <tp:taxon-name><tp:taxon-name-part taxon-name-part-type="family">Paradoxosomatidae</tp:taxon-name-part></tp:taxon-name>), with descriptions of two new species</article-title><source>Zookeys</source><day>25</day><month>08</month><year>2025</year><volume>1249</volume><fpage>223</fpage><lpage>245</lpage><pub-id pub-id-type="doi">10.3897/zookeys.1249.155280</pub-id></mixed-citation></tp:treatment-meta><tp:nomenclature><label>﻿</label><tp:taxon-name><object-id xmlns:xlink="http://www.w3.org/1999/xlink" content-type="arpha" xlink:type="simple">229EDB61-ACDB-56A9-A580-65B36AD7244F</object-id>
              <tp:taxon-name-part taxon-name-part-type="genus" reg="Kronopolites">Kronopolites</tp:taxon-name-part>
              <tp:taxon-name-part taxon-name-part-type="species" reg="ramosus">ramosus</tp:taxon-name-part>
            </tp:taxon-name><tp:taxon-authority>Golovatch &amp; Semenyuk, 2021</tp:taxon-authority><xref ref-type="fig" rid="F3">Fig. 3</xref><tp:nomenclature-citation-list><tp:nomenclature-citation><tp:taxon-name>
                  <tp:taxon-name-part taxon-name-part-type="genus" reg="Kronopolites">Kronopolites</tp:taxon-name-part> <tp:taxon-name-part taxon-name-part-type="species" reg="ramosus">ramosus</tp:taxon-name-part></tp:taxon-name><comment>Golovatch &amp; Smenyuk, 2021: 479, figs 31–46.</comment></tp:nomenclature-citation></tp:nomenclature-citation-list></tp:nomenclature><tp:treatment-sec sec-type="Type specimens" id="SECID0EX1AE"><title>Type specimens.</title><p><abbrev xmlns:xlink="http://www.w3.org/1999/xlink" xlink:title="Zoological Museum, University of Moscow" id="ABBRID0E41AE" xlink:type="simple">ZMUM</abbrev>.</p><fig id="F3" position="float" orientation="portrait"><object-id xmlns:xlink="http://www.w3.org/1999/xlink" content-type="doi" xlink:type="simple">10.3897/zookeys.1249.155280.figure3</object-id><object-id xmlns:xlink="http://www.w3.org/1999/xlink" content-type="arpha" xlink:type="simple">15885102-000A-5F62-9144-2F51A86CDA5E</object-id><label>Figure 3.</label><caption><p><italic><tp:taxon-name><tp:taxon-name-part taxon-name-part-type="genus" reg="Kronopolites">Kronopolites</tp:taxon-name-part> <tp:taxon-name-part taxon-name-part-type="species" reg="ramosus">ramosus</tp:taxon-name-part></tp:taxon-name></italic> Golovatch &amp; Semenyuk, 2021. <abbrev xmlns:xlink="http://www.w3.org/1999/xlink" xlink:title="Institute of Biology, Myriapod collection, Hanoi, Vietnam" id="ABBRID0EU2AE" xlink:type="simple">IEBR-Myr</abbrev> 174, left gonopod, mesal view (A), ventral view (B), lateral view (C), dorsal view (D). Abbreviations: ca = cannula; co = coxite; pref = prefemorite; fe = femorite; sph = solenophore; sl = solenomere; su = lateral sulcus; a = process a; b = process b; z = spine z.</p></caption><graphic xmlns:xlink="http://www.w3.org/1999/xlink" xlink:href="zookeys-1249-223_article-155280__-g003.jpg" position="float" orientation="portrait" xlink:type="simple" id="oo_1401200.jpg"><uri content-type="original_file" xlink:type="simple">https://binary.pensoft.net/fig/1401200</uri></graphic></fig></tp:treatment-sec><tp:treatment-sec sec-type="material" id="SECID0E42AE"><title>Material examined.</title><p>Vietnam • <bold>Ha Tinh Province</bold> • 1 male, 1 female; Huong Son District, Son Kim commune; <named-content xmlns:xlink="http://www.w3.org/1999/xlink" content-type="dwc:verbatimCoordinates" xlink:type="simple"><named-content content-type="geo-json" specific-use="{&#34;type&#34;:&#34;Point&#34;,&#34;coordinates&#34;:[105.153820,18.462680]}" id="NCID0EI3AE" xlink:type="simple">18.46268°N, 105.15382°E</named-content></named-content>; 350 m a.s.l.; natural forests; 3 May 2004; Anh D. Nguyen leg.; <abbrev xmlns:xlink="http://www.w3.org/1999/xlink" xlink:title="Institute of Biology, Myriapod collection, Hanoi, Vietnam" id="ABBRID0EN3AE" xlink:type="simple">IEBR-Myr</abbrev> 111; Nghe An Province • 3 males, 6 females, 1 juvenile; Pu Mat National Park; Khe Thoi; <named-content xmlns:xlink="http://www.w3.org/1999/xlink" content-type="dwc:verbatimCoordinates" xlink:type="simple"><named-content content-type="geo-json" specific-use="{&#34;type&#34;:&#34;Point&#34;,&#34;coordinates&#34;:[104.637140,19.079910]}" id="NCID0EU3AE" xlink:type="simple">19.07991°N, 104.63714°</named-content></named-content>E; closed forest, near stream; 4–10 April 2011; Anh D. Nguyen leg; <abbrev xmlns:xlink="http://www.w3.org/1999/xlink" xlink:title="Institute of Biology, Myriapod collection, Hanoi, Vietnam" id="ABBRID0EZ3AE" xlink:type="simple">IEBR-Myr</abbrev> 175 • 7 males, 5 females; same as the sample <abbrev xmlns:xlink="http://www.w3.org/1999/xlink" xlink:title="Institute of Biology, Myriapod collection, Hanoi, Vietnam" id="ABBRID0E43AE" xlink:type="simple">IEBR-Myr</abbrev> 175; <abbrev xmlns:xlink="http://www.w3.org/1999/xlink" xlink:title="Institute of Biology, Myriapod collection, Hanoi, Vietnam" id="ABBRID0EB4AE" xlink:type="simple">IEBR-Myr</abbrev> 176 • 2 females, 2 juveniles; Pu Mat National Park, Thac Chem waterfall; <named-content xmlns:xlink="http://www.w3.org/1999/xlink" content-type="dwc:verbatimCoordinates" xlink:type="simple"><named-content content-type="geo-json" specific-use="{&#34;type&#34;:&#34;Point&#34;,&#34;coordinates&#34;:[104.800810,18.971500]}" id="NCID0EI4AE" xlink:type="simple">18.97150°N, 104.80081°E</named-content></named-content>; 430 m a.s.l.; evergreen closed forest; 4–10 April 2011; Anh D. Nguyen leg.; <abbrev xmlns:xlink="http://www.w3.org/1999/xlink" xlink:title="Institute of Biology, Myriapod collection, Hanoi, Vietnam" id="ABBRID0EN4AE" xlink:type="simple">IEBR-Myr</abbrev> 199 • 5 males, 3 females; Pu Mat National Park; same as the sample <abbrev xmlns:xlink="http://www.w3.org/1999/xlink" xlink:title="Institute of Biology, Myriapod collection, Hanoi, Vietnam" id="ABBRID0ER4AE" xlink:type="simple">IEBR-Myr</abbrev> 175; <abbrev xmlns:xlink="http://www.w3.org/1999/xlink" xlink:title="Institute of Biology, Myriapod collection, Hanoi, Vietnam" id="ABBRID0EV4AE" xlink:type="simple">IEBR-Myr</abbrev> 553 • 1 male; Pu Mat National Park; same as the sample <abbrev xmlns:xlink="http://www.w3.org/1999/xlink" xlink:title="Institute of Biology, Myriapod collection, Hanoi, Vietnam" id="ABBRID0EZ4AE" xlink:type="simple">IEBR-Myr</abbrev> 175; <abbrev xmlns:xlink="http://www.w3.org/1999/xlink" xlink:title="Institute of Biology, Myriapod collection, Hanoi, Vietnam" id="ABBRID0E44AE" xlink:type="simple">IEBR-Myr</abbrev> 174.</p></tp:treatment-sec><tp:treatment-sec sec-type="diagnosis" id="SECID0EB5AE"><title>Diagnosis.</title><p>The species can be distinguished by having a uniformly dark colouration and yellow legs, sternite 5 without any processes between male coxae 4, gonopod process a unciform while process b straight, both a and b slender and acuminate, sharing a broad lobe-shaped base.</p></tp:treatment-sec><tp:treatment-sec sec-type="distribution" id="SECID0EG5AE"><title>Distribution.</title><p>Nghe An Province (Pu Mat <abbrev xmlns:xlink="http://www.w3.org/1999/xlink" xlink:title="National Park" id="ABBRID0EM5AE" xlink:type="simple">NP</abbrev>) (<xref ref-type="bibr" rid="B13">Golovatch and Semenyuk 2021</xref>).</p></tp:treatment-sec><tp:treatment-sec sec-type="remarks" id="SECID0EU5AE"><title>Remarks.</title><p>The species has been known only from Vietnam.</p></tp:treatment-sec><tp:treatment-sec sec-type="remarks" id="SECID0EZ5AE"><title>Remarks.</title><p>As mentioned above, two species, <italic><tp:taxon-name><tp:taxon-name-part taxon-name-part-type="genus" reg="Kronopolites">K.</tp:taxon-name-part> <tp:taxon-name-part taxon-name-part-type="species" reg="montanus">montanus</tp:taxon-name-part></tp:taxon-name></italic> and <italic><tp:taxon-name><tp:taxon-name-part taxon-name-part-type="genus" reg="Kronopolites">K.</tp:taxon-name-part> <tp:taxon-name-part taxon-name-part-type="species" reg="ramosus">ramosus</tp:taxon-name-part></tp:taxon-name></italic>, show high similarity in morphology, especially gonopod conformation (see Figs <xref ref-type="fig" rid="F2">2</xref>, <xref ref-type="fig" rid="F3">3</xref>). The two species can be differentiated based on their gonopod processes: <italic><tp:taxon-name><tp:taxon-name-part taxon-name-part-type="genus" reg="Kronopolites">K.</tp:taxon-name-part> <tp:taxon-name-part taxon-name-part-type="species" reg="montanus">montanus</tp:taxon-name-part></tp:taxon-name></italic> has a short, wider coiled process a and a longer, straight, digitiform, subhelicoid process b, while <italic><tp:taxon-name><tp:taxon-name-part taxon-name-part-type="genus" reg="Kronopolites">K.</tp:taxon-name-part> <tp:taxon-name-part taxon-name-part-type="species" reg="ramosus">ramosus</tp:taxon-name-part></tp:taxon-name></italic> has a short and thin, curved, process a with an apical hook and a longer, straight, acuminate process b. In addition, two species have high significant genetic divergence (<abbrev xmlns:xlink="http://www.w3.org/1999/xlink" xlink:title="cytochrome c oxidase subunit I" id="ABBRID0EUAAG" xlink:type="simple">COI</abbrev> distance = 11.6%). Therefore, two species are clearly distinguished from each other.</p></tp:treatment-sec><tp:treatment-sec><!--Section generated to contain objects referenced in tp:taxon-treatment.--><fig id="F2" position="float" orientation="portrait"><object-id xmlns:xlink="http://www.w3.org/1999/xlink" content-type="doi" xlink:type="simple">10.3897/zookeys.1249.155280.figure2</object-id><object-id xmlns:xlink="http://www.w3.org/1999/xlink" content-type="arpha" xlink:type="simple">F34975F3-3E4D-55C3-AD2F-840AB447244D</object-id><label>Figure 2.</label><caption><p><italic><tp:taxon-name><tp:taxon-name-part taxon-name-part-type="genus" reg="Kronopolites">Kronopolites</tp:taxon-name-part> <tp:taxon-name-part taxon-name-part-type="species" reg="montanus">montanus</tp:taxon-name-part></tp:taxon-name></italic> Golovatch, 2009 from Ta Sua, Son La (<abbrev xmlns:xlink="http://www.w3.org/1999/xlink" xlink:title="Institute of Biology, Myriapod collection, Hanoi, Vietnam" id="ABBRID0EGRAE" xlink:type="simple">IEBR-Myr</abbrev> 584). A–C. Right gonopod, ventral view (A), mesal view (B), lateral view (C); D–F. Distal part of right gonopod, ventral view (D), mesal view (E), lateral view (F). Abbreviations: ca = cannula; co = coxite; pref = prefemorite; fe = femorite; sph = solenophore; sl = solenomere; su = lateral sulcus; a = process a; b = process b.</p></caption><graphic xmlns:xlink="http://www.w3.org/1999/xlink" xlink:href="zookeys-1249-223_article-155280__-g002.jpg" position="float" orientation="portrait" xlink:type="simple" id="oo_1401199.jpg"><uri content-type="original_file" xlink:type="simple">https://binary.pensoft.net/fig/1401199</uri></graphic></fig></tp:treatment-sec><ref-list><ref id="B13"><mixed-citation xmlns:xlink="http://www.w3.org/1999/xlink" xlink:type="simple"><person-group><name name-style="western"><surname>Golovatch</surname><given-names>SI</given-names></name><name name-style="western"><surname>Semenyuk</surname><given-names>II</given-names></name></person-group> (<year>2021</year>) <article-title>On several new or poorly-known Oriental <tp:taxon-name><tp:taxon-name-part taxon-name-part-type="family">Paradoxosomatidae</tp:taxon-name-part></tp:taxon-name> (<tp:taxon-name><tp:taxon-name-part taxon-name-part-type="class">Diplopoda</tp:taxon-name-part></tp:taxon-name>: <tp:taxon-name><tp:taxon-name-part taxon-name-part-type="order">Polydesmida</tp:taxon-name-part></tp:taxon-name>), XXX.</article-title><source><tp:taxon-name><tp:taxon-name-part taxon-name-part-type="phylum">Arthropoda</tp:taxon-name-part></tp:taxon-name> Selecta</source><volume>30</volume>(<issue>4</issue>): <fpage>473</fpage>–<lpage>496</lpage>. <ext-link xlink:href="10.15298/arthsel.30.4.04" ext-link-type="doi" xlink:type="simple">https://doi.org/10.15298/arthsel.30.4.04</ext-link></mixed-citation></ref></ref-list></tp:taxon-treatment>
