# Supplementary material for: ﻿Mountainous millipedes in Vietnam. V. The millipede genus Kronopolites Attems, 1914 (Diplopoda, Polydesmida, Paradoxosomatidae), with descriptions of two new species
Source: Zookeys. 2025 Aug 25;1249:223–45. doi: 10.3897/zookeys.1249.155280 (PMC12402821; doi:10.3897/zookeys.1249.155280)
Supplement: XML Treatment for Kronopolites biagrilectus [file zookeys.1249.155280-treatment5.xml]

<!DOCTYPE tp:taxon-treatment
  PUBLIC "-//TaxonX//DTD Taxonomic Treatment Publishing DTD v0 20100105//EN" "tax-treatment-NSO.dtd">
<tp:taxon-treatment xmlns:tp="http://www.plazi.org/taxpub"><tp:treatment-meta><kwd-group><label>Taxon classification</label><kwd>
                <named-content content-type="kingdom">Animalia</named-content>
              </kwd><kwd>
                <named-content content-type="order">Polydesmida</named-content>
              </kwd><kwd>
                <named-content content-type="family">Paradoxosomatidae</named-content>
              </kwd></kwd-group><mixed-citation publication-type="journal"><person-group><name><surname>Nguyen</surname><given-names>Anh D.</given-names></name><name><surname>Vu</surname><given-names>Tam T. T.</given-names></name><name><surname>Phung</surname><given-names>Hong Luong T.</given-names></name><name><surname>Tran</surname><given-names>Duc-Luong</given-names></name><name><surname>Le</surname><given-names>Hung-Anh</given-names></name></person-group><article-title>﻿Mountainous millipedes in Vietnam. V. The millipede genus <italic><tp:taxon-name><tp:taxon-name-part taxon-name-part-type="genus" reg="Kronopolites">Kronopolites</tp:taxon-name-part></tp:taxon-name></italic> Attems, 1914 (<tp:taxon-name><tp:taxon-name-part taxon-name-part-type="class">Diplopoda</tp:taxon-name-part></tp:taxon-name>, <tp:taxon-name><tp:taxon-name-part taxon-name-part-type="order">Polydesmida</tp:taxon-name-part></tp:taxon-name>, <tp:taxon-name><tp:taxon-name-part taxon-name-part-type="family">Paradoxosomatidae</tp:taxon-name-part></tp:taxon-name>), with descriptions of two new species</article-title><source>Zookeys</source><day>25</day><month>08</month><year>2025</year><volume>1249</volume><fpage>223</fpage><lpage>245</lpage><pub-id pub-id-type="doi">10.3897/zookeys.1249.155280</pub-id></mixed-citation></tp:treatment-meta><tp:nomenclature><label>﻿</label><tp:taxon-name><object-id xmlns:xlink="http://www.w3.org/1999/xlink" content-type="arpha" xlink:type="simple">A00CB842-1B0F-5783-9478-9767295777C3</object-id>
              <tp:taxon-name-part taxon-name-part-type="genus" reg="Kronopolites">Kronopolites</tp:taxon-name-part>
              <tp:taxon-name-part taxon-name-part-type="species" reg="biagrilectus">biagrilectus</tp:taxon-name-part>
            </tp:taxon-name><tp:taxon-authority>Hoffman, 1963</tp:taxon-authority><xref ref-type="fig" rid="F4">Fig. 4</xref></tp:nomenclature><tp:treatment-sec sec-type="material" id="SECID0EBCAG"><title>Material examined.</title><p>Vietnam • 1 male; Dien Bien Province, Muong Nhe Natural Reserve; <named-content xmlns:xlink="http://www.w3.org/1999/xlink" content-type="dwc:verbatimCoordinates" xlink:type="simple"><named-content content-type="geo-json" specific-use="{&#34;type&#34;:&#34;Point&#34;,&#34;coordinates&#34;:[102.386030,22.292250]}" id="NCID0EKCAG" xlink:type="simple">22.29225°N, 102.38603°E</named-content></named-content>; 784 m a.s.l.; natural forest; 7 May 2018; Hung D. Nguyen leg.; <abbrev xmlns:xlink="http://www.w3.org/1999/xlink" xlink:title="Institute of Biology, Myriapod collection, Hanoi, Vietnam" id="ABBRID0EPCAG" xlink:type="simple">IEBR-Myr</abbrev> 756.</p><fig id="F4" position="float" orientation="portrait"><object-id xmlns:xlink="http://www.w3.org/1999/xlink" content-type="doi" xlink:type="simple">10.3897/zookeys.1249.155280.figure4</object-id><object-id xmlns:xlink="http://www.w3.org/1999/xlink" content-type="arpha" xlink:type="simple">CF4EE39E-2C09-5B26-A36D-015E98EA92BA</object-id><label>Figure 4.</label><caption><p><italic><tp:taxon-name><tp:taxon-name-part taxon-name-part-type="genus" reg="Kronopolites">Kronopolites</tp:taxon-name-part> <tp:taxon-name-part taxon-name-part-type="species" reg="biagrilectus">biagrilectus</tp:taxon-name-part></tp:taxon-name></italic> Hoffman, 1963 from Dien Bien (<abbrev xmlns:xlink="http://www.w3.org/1999/xlink" xlink:title="Institute of Biology, Myriapod collection, Hanoi, Vietnam" id="ABBRID0EGDAG" xlink:type="simple">IEBR-Myr</abbrev> 756). A–C. Left gonopod, ventral view (A), mesal view (B), lateral view (C); D–F Distal part of left gonopod, ventral view (D), mesal view (E), lateral view (F). Abbreviations: ca = cannula; co = coxite; pref = prefemorite; fe = femorite; sph = solenophore; sl = solenomere; sg = seminal groove; su = lateral sulcus; a = process a; b = process b.</p></caption><graphic xmlns:xlink="http://www.w3.org/1999/xlink" xlink:href="zookeys-1249-223_article-155280__-g004.jpg" position="float" orientation="portrait" xlink:type="simple" id="oo_1401201.jpg"><uri content-type="original_file" xlink:type="simple">https://binary.pensoft.net/fig/1401201</uri></graphic></fig></tp:treatment-sec><tp:treatment-sec sec-type="diagnosis" id="SECID0EPDAG"><title>Diagnosis.</title><p>The species is similar to <italic><tp:taxon-name><tp:taxon-name-part taxon-name-part-type="genus" reg="Kronopolites">K.</tp:taxon-name-part> <tp:taxon-name-part taxon-name-part-type="species" reg="acuminatus">acuminatus</tp:taxon-name-part></tp:taxon-name></italic> (Attems, 1937), but distinguished by the form of gonopod processes a and b (process a shorter than process b in <italic><tp:taxon-name><tp:taxon-name-part taxon-name-part-type="genus" reg="Kronopolites">K.</tp:taxon-name-part> <tp:taxon-name-part taxon-name-part-type="species" reg="acuminatus">acuminatus</tp:taxon-name-part></tp:taxon-name></italic>, <italic>vice versa</italic> in <italic><tp:taxon-name><tp:taxon-name-part taxon-name-part-type="genus" reg="Kronopolites">K.</tp:taxon-name-part> <tp:taxon-name-part taxon-name-part-type="species" reg="biagrilectus">biagrilectus</tp:taxon-name-part></tp:taxon-name></italic>).</p></tp:treatment-sec><tp:treatment-sec sec-type="distribution" id="SECID0EYEAG"><title>Distribution.</title><p>Widely distributed in southern China (<xref ref-type="bibr" rid="B12">Golovatch 2020</xref>) and Vietnam (this study).</p></tp:treatment-sec><tp:treatment-sec sec-type="remarks" id="SECID0ECFAG"><title>Remarks.</title><p>The species was proposed as a subspecies, <italic><tp:taxon-name><tp:taxon-name-part taxon-name-part-type="genus" reg="Kronopolites">K.</tp:taxon-name-part> <tp:taxon-name-part taxon-name-part-type="species" reg="acuminatus">acuminatus</tp:taxon-name-part> <tp:taxon-name-part taxon-name-part-type="subspecies" reg="biagrilectus">biagrilectus</tp:taxon-name-part></tp:taxon-name></italic> Hoffman, 1963, and considered as a northern form of <italic><tp:taxon-name><tp:taxon-name-part taxon-name-part-type="genus" reg="Kronopolites">K.</tp:taxon-name-part> <tp:taxon-name-part taxon-name-part-type="species" reg="acuminatus">acuminatus</tp:taxon-name-part> <tp:taxon-name-part taxon-name-part-type="subspecies" reg="acuminatus">acuminatus</tp:taxon-name-part></tp:taxon-name></italic>. The only difference between the two species is the length ratio of processes a and b. The species is recorded herewith from Vietnam for the first time. Our specimen fits well the description of <xref ref-type="bibr" rid="B14">Hoffman (1963)</xref>.</p></tp:treatment-sec><ref-list><ref id="B12"><mixed-citation xmlns:xlink="http://www.w3.org/1999/xlink" xlink:type="simple"><person-group><name name-style="western"><surname>Golovatch</surname><given-names>SI</given-names></name></person-group> (<year>2020</year>) <article-title>On several new or poorly-known Oriental <tp:taxon-name><tp:taxon-name-part taxon-name-part-type="family">Paradoxosomatidae</tp:taxon-name-part></tp:taxon-name> (<tp:taxon-name><tp:taxon-name-part taxon-name-part-type="class">Diplopoda</tp:taxon-name-part></tp:taxon-name>: <tp:taxon-name><tp:taxon-name-part taxon-name-part-type="order">Polydesmida</tp:taxon-name-part></tp:taxon-name>), XXVIII.</article-title><source><tp:taxon-name><tp:taxon-name-part taxon-name-part-type="phylum">Arthropoda</tp:taxon-name-part></tp:taxon-name> Selecta</source><volume>29</volume>(<issue>1</issue>): <fpage>161</fpage>–<lpage>172</lpage>. <ext-link xlink:href="10.15298/arthsel.29.2.01" ext-link-type="doi" xlink:type="simple">https://doi.org/10.15298/arthsel.29.2.01</ext-link></mixed-citation></ref><ref id="B14"><mixed-citation xmlns:xlink="http://www.w3.org/1999/xlink" xlink:type="simple"><person-group><name name-style="western"><surname>Hoffman</surname><given-names>RL</given-names></name></person-group> (<year>1963</year>) <article-title>A contribution to the knowledge of asiatic strongylosomoid <tp:taxon-name><tp:taxon-name-part taxon-name-part-type="class">Diplopoda</tp:taxon-name-part></tp:taxon-name> (<tp:taxon-name><tp:taxon-name-part taxon-name-part-type="order">Polydesmida</tp:taxon-name-part></tp:taxon-name>: <tp:taxon-name><tp:taxon-name-part taxon-name-part-type="family">Strongylosomatidae</tp:taxon-name-part></tp:taxon-name>). Annals and Magazine of Natural History ser.</article-title><volume>13</volume>: <fpage>577</fpage>–<lpage>593</lpage>. <ext-link xlink:href="10.1080/00222936208651289" ext-link-type="doi" xlink:type="simple">https://doi.org/10.1080/00222936208651289</ext-link></mixed-citation></ref></ref-list></tp:taxon-treatment>
