# Supplementary material for: ﻿Mountainous millipedes in Vietnam. V. The millipede genus Kronopolites Attems, 1914 (Diplopoda, Polydesmida, Paradoxosomatidae), with descriptions of two new species
Source: Zookeys. 2025 Aug 25;1249:223–45. doi: 10.3897/zookeys.1249.155280 (PMC12402821; doi:10.3897/zookeys.1249.155280)
Supplement: XML Treatment for Kronopolites contrastus [file zookeys.1249.155280-treatment6.xml]

<!DOCTYPE tp:taxon-treatment
  PUBLIC "-//TaxonX//DTD Taxonomic Treatment Publishing DTD v0 20100105//EN" "tax-treatment-NSO.dtd">
<tp:taxon-treatment xmlns:tp="http://www.plazi.org/taxpub"><tp:treatment-meta><kwd-group><label>Taxon classification</label><kwd>
                <named-content content-type="kingdom">Animalia</named-content>
              </kwd><kwd>
                <named-content content-type="order">Polydesmida</named-content>
              </kwd><kwd>
                <named-content content-type="family">Paradoxosomatidae</named-content>
              </kwd></kwd-group><mixed-citation publication-type="journal"><person-group><name><surname>Nguyen</surname><given-names>Anh D.</given-names></name><name><surname>Vu</surname><given-names>Tam T. T.</given-names></name><name><surname>Phung</surname><given-names>Hong Luong T.</given-names></name><name><surname>Tran</surname><given-names>Duc-Luong</given-names></name><name><surname>Le</surname><given-names>Hung-Anh</given-names></name></person-group><article-title>﻿Mountainous millipedes in Vietnam. V. The millipede genus <italic><tp:taxon-name><tp:taxon-name-part taxon-name-part-type="genus" reg="Kronopolites">Kronopolites</tp:taxon-name-part></tp:taxon-name></italic> Attems, 1914 (<tp:taxon-name><tp:taxon-name-part taxon-name-part-type="class">Diplopoda</tp:taxon-name-part></tp:taxon-name>, <tp:taxon-name><tp:taxon-name-part taxon-name-part-type="order">Polydesmida</tp:taxon-name-part></tp:taxon-name>, <tp:taxon-name><tp:taxon-name-part taxon-name-part-type="family">Paradoxosomatidae</tp:taxon-name-part></tp:taxon-name>), with descriptions of two new species</article-title><source>Zookeys</source><day>25</day><month>08</month><year>2025</year><volume>1249</volume><fpage>223</fpage><lpage>245</lpage><pub-id pub-id-type="doi">10.3897/zookeys.1249.155280</pub-id></mixed-citation></tp:treatment-meta><tp:nomenclature><label>﻿</label><tp:taxon-name><object-id xmlns:xlink="http://www.w3.org/1999/xlink" content-type="arpha" xlink:type="simple">8889CB4C-39B0-5668-9152-F2909B07B2B6</object-id>
              <tp:taxon-name-part taxon-name-part-type="genus" reg="Kronopolites">Kronopolites</tp:taxon-name-part>
              <tp:taxon-name-part taxon-name-part-type="species" reg="contrastus">contrastus</tp:taxon-name-part>
              <object-id xmlns:xlink="http://www.w3.org/1999/xlink" content-type="zoobank" xlink:type="simple">https://zoobank.org/BD192848-AC47-44DB-9987-44D705BAE22B</object-id>
            </tp:taxon-name><tp:taxon-status xmlns:xlink="http://www.w3.org/1999/xlink" xlink:type="simple">sp. nov.</tp:taxon-status><xref ref-type="fig" rid="F5">Figs 5</xref><xref ref-type="fig" rid="F6">, 6</xref><xref ref-type="fig" rid="F7">, 7</xref><xref ref-type="fig" rid="F8">, 8</xref></tp:nomenclature><tp:treatment-sec sec-type="material" id="SECID0EDIAG"><title>Material examined.</title><p><bold><italic>Holotype</italic></bold>: Vietnam • 1 male; Tuyen Quang Province, Cham Chu Nature Reserve; <named-content xmlns:xlink="http://www.w3.org/1999/xlink" content-type="dwc:verbatimCoordinates" xlink:type="simple"><named-content content-type="geo-json" specific-use="{&#34;type&#34;:&#34;Point&#34;,&#34;coordinates&#34;:[105.111540,22.202480]}" id="NCID0ERIAG" xlink:type="simple">22.20248°N, 105.11154°E</named-content></named-content>; limestone forest; July 2018; Dai D. Nguyen leg.; <abbrev xmlns:xlink="http://www.w3.org/1999/xlink" xlink:title="Institute of Biology, Myriapod collection, Hanoi, Vietnam" id="ABBRID0EWIAG" xlink:type="simple">IEBR-Myr</abbrev> 718.</p></tp:treatment-sec><tp:treatment-sec sec-type="diagnosis" id="SECID0E1IAG"><title>Diagnosis.</title><p>The species differs from its congeners in colouration pattern (tergites mostly dark while other parts of body whitish yellow), gonopod conformation (lamina l present laterally, subrectangular; processes a and b both leaf-shaped, but pointed; a shorter than b in length; process a subhelicoid. Solenophore clearly curved, long, expanded distomesally, bipartite. Solenomere longer than solenophore, ribbon-shaped, coiled).</p></tp:treatment-sec><tp:treatment-sec sec-type="description" id="SECID0E6IAG"><title>Description.</title><p><bold><italic>Size</italic></bold>: Length 48.38 mm, width of midbody pro- and metazona 3.41 and 4.87 mm, respectively.</p><p><bold><italic>Colouration</italic></bold>: tergites mostly dark; head blackish brown; prozonae, pleurites, sternites, antennae, telson, and legs whitish yellow (Figs <xref ref-type="fig" rid="F5">5</xref>, <xref ref-type="fig" rid="F6">6</xref>).</p><fig id="F5" position="float" orientation="portrait"><object-id xmlns:xlink="http://www.w3.org/1999/xlink" content-type="doi" xlink:type="simple">10.3897/zookeys.1249.155280.figure5</object-id><object-id xmlns:xlink="http://www.w3.org/1999/xlink" content-type="arpha" xlink:type="simple">5A43D08D-31F6-5A03-AA07-93326F44F858</object-id><label>Figure 5.</label><caption><p><italic><tp:taxon-name><tp:taxon-name-part taxon-name-part-type="genus" reg="Kronopolites">Kronopolites</tp:taxon-name-part> <tp:taxon-name-part taxon-name-part-type="species" reg="contrastus">contrastus</tp:taxon-name-part></tp:taxon-name></italic> sp. nov. Holotype (<abbrev xmlns:xlink="http://www.w3.org/1999/xlink" xlink:title="Institute of Biology, Myriapod collection, Hanoi, Vietnam" id="ABBRID0EMKAG" xlink:type="simple">IEBR-Myr</abbrev> 718). A. Head and collum, dorsal view; B. Collum, dorsal view; C. Anterior part of body, lateral view; D, E. Body rings 8–9, dorsal view (D), ventral view (E); F. Posterior part of body, lateral view. Scale bars: 1 mm (A, B, D, E) 5 mm (C, F).</p></caption><graphic xmlns:xlink="http://www.w3.org/1999/xlink" xlink:href="zookeys-1249-223_article-155280__-g005.jpg" position="float" orientation="portrait" xlink:type="simple" id="oo_1401202.jpg"><uri content-type="original_file" xlink:type="simple">https://binary.pensoft.net/fig/1401202</uri></graphic></fig><fig id="F6" position="float" orientation="portrait"><object-id xmlns:xlink="http://www.w3.org/1999/xlink" content-type="doi" xlink:type="simple">10.3897/zookeys.1249.155280.figure6</object-id><object-id xmlns:xlink="http://www.w3.org/1999/xlink" content-type="arpha" xlink:type="simple">FBF4DD64-448A-5769-A8F8-ADFA00A6AD41</object-id><label>Figure 6.</label><caption><p><italic><tp:taxon-name><tp:taxon-name-part taxon-name-part-type="genus" reg="Kronopolites">Kronopolites</tp:taxon-name-part> <tp:taxon-name-part taxon-name-part-type="species" reg="contrastus">contrastus</tp:taxon-name-part></tp:taxon-name></italic> sp. nov. Holotype (<abbrev xmlns:xlink="http://www.w3.org/1999/xlink" xlink:title="Institute of Biology, Myriapod collection, Hanoi, Vietnam" id="ABBRID0EILAG" xlink:type="simple">IEBR-Myr</abbrev> 718). A. Posterior part of body, dorsal view; B, C. Telson, dorsal view (B), ventral view (C); D. Sternum 5, subventral view. Scale bars: 1 mm (B, C); 5 mm (A, D).</p></caption><graphic xmlns:xlink="http://www.w3.org/1999/xlink" xlink:href="zookeys-1249-223_article-155280__-g006.jpg" position="float" orientation="portrait" xlink:type="simple" id="oo_1401203.jpg"><uri content-type="original_file" xlink:type="simple">https://binary.pensoft.net/fig/1401203</uri></graphic></fig><p><bold><italic>Head</italic></bold>: Clypeolabral region and vertex densely setose, epicranial suture distinct. Antennae moderately long (Fig. <xref ref-type="fig" rid="F5">5A, B</xref>), extending behind body segment 3 when stretched laterally; antennomere 2=3=4&gt;6&gt;5&gt;7=1, antennomere 7 with four conical sensories.</p><p><bold><italic>Collum</italic></bold>: traces of setae hardly seen; lateral incisions absent; caudal corner of paraterga very broadly rounded, declined ventrad, produced behind rear tergal margin (Fig. <xref ref-type="fig" rid="F5">5A, B</xref>).</p><p><bold><italic>Body rings</italic></bold>: In width, segment 4 &lt; 3 &lt; head &lt; 5 &lt; collum &lt; body ring 2 &lt; 6–17, thereafter body gently and gradually tapering. Tegument smooth and shining, prozonae finely shagreened, metaterga finely rugulose (Figs <xref ref-type="fig" rid="F5">5A–D</xref>, <xref ref-type="fig" rid="F6">6A, B</xref>); surface below paraterga finely microgranulate (Fig. <xref ref-type="fig" rid="F5">5C, F</xref>). Tergal setae all broken, traces hardly visible. Axial line distinct on anterior halves of metazonae (Figs <xref ref-type="fig" rid="F5">5D</xref>, <xref ref-type="fig" rid="F6">6A</xref>). Transverse sulcus usually distinct (Fig. <xref ref-type="fig" rid="F5">5D</xref>), slightly incomplete on body rings 4 and 19, complete on metaterga 5–18, narrow, line-shaped, shallow, reaching bases of paraterga. Stricture between pro– and metazonae evident, broad and deep, ribbed at bottom down to base of paraterga (Figs <xref ref-type="fig" rid="F5">5D</xref>, <xref ref-type="fig" rid="F6">6A</xref>). Pleurosternal carinae complete crests with a sharp caudal tooth on body rings 2–7 (Fig. <xref ref-type="fig" rid="F5">5C, F</xref>), thereafter increasingly strongly reduced until body ring 17.</p><p><bold><italic>Paraterga</italic></bold> strongly developed, lying rather high (at upper 1/3 of body), slightly upturned, but lying below dorsum; anterior edge broadly rounded and narrowly bordered, fused to callus; caudal corner very narrowly rounded, starting from segment 15 extending increasingly well beyond rear tergal margin (Figs <xref ref-type="fig" rid="F5">5C, D, F</xref>, <xref ref-type="fig" rid="F6">6A, B</xref>); lateral edge without incisions; posterior edge nearly straight. Calluses on paraterga narrow, delimited by a sulcus both dorsally and ventrally. Ozopores evident, lateral, lying in an ovoid groove at ~1/4 in front of posterior edge of metaterga (Figs <xref ref-type="fig" rid="F5">5C, D</xref>, <xref ref-type="fig" rid="F6">6A</xref>).</p><p><bold><italic>Telson</italic></bold>: Epiproct (Figs <xref ref-type="fig" rid="F5">5F</xref>, <xref ref-type="fig" rid="F6">6A–C</xref>) conical, flattened dorsoventrally, with two small apical papillae; tip subtruncate; pre–apical papillae small, lying close to tip. Hypoproct sub–semicircular, setiferous knobs at caudal edge small and well–separated (Fig. <xref ref-type="fig" rid="F6">6C</xref>).</p><p><bold><italic>Sterna</italic></bold>: densely setose, without modifications except sternum 5<sup>th</sup> with a bifid tongued–shaped, setose cone between male coxae 4 (Fig. <xref ref-type="fig" rid="F6">6D</xref>).</p><p><bold><italic>Legs</italic></bold> (Fig. <xref ref-type="fig" rid="F6">6C, F</xref>): rather long and slender, midbody ones ~1.2–1.3 times as long as body height; prefemora without modifications, tarsal brushes present on pregonopodal legs.</p><p><bold><italic>Gonopods</italic></bold> (Figs <xref ref-type="fig" rid="F7">7</xref>, <xref ref-type="fig" rid="F8">8</xref>) typical <italic><tp:taxon-name><tp:taxon-name-part taxon-name-part-type="genus" reg="Kronopolites">Kronopolites</tp:taxon-name-part></tp:taxon-name></italic> species; coxite (co) long, subcylindrical, a little curved caudad, sparsely setose distoventrally. Prefemur (pref) densely setose, ~1/3 as long as femorite + postfemoral part. Femorite (fe) long, cylindrical, slightly constricted medially, simple without any modifications; mesal side strongly grooved; lateral side with a distinct transverse sulcus demarcating the postfemoral region. Postfemoral part well developed; lamina l present laterally, subrectangular; processes a and b both leaf-shaped, but pointed; a shorter than b in length; process a subhelicoid. Solenophore clearly curved, long, expanded distomesally, bipartite. Solenomere longer than solenophore, ribbon-shaped, coiled.</p><fig id="F7" position="float" orientation="portrait"><object-id xmlns:xlink="http://www.w3.org/1999/xlink" content-type="doi" xlink:type="simple">10.3897/zookeys.1249.155280.figure7</object-id><object-id xmlns:xlink="http://www.w3.org/1999/xlink" content-type="arpha" xlink:type="simple">6D0A126A-D430-5878-AD59-C5F75828A46E</object-id><label>Figure 7.</label><caption><p><italic><tp:taxon-name><tp:taxon-name-part taxon-name-part-type="genus" reg="Kronopolites">Kronopolites</tp:taxon-name-part> <tp:taxon-name-part taxon-name-part-type="species" reg="contrastus">contrastus</tp:taxon-name-part></tp:taxon-name></italic> sp. nov. Holotype (<abbrev xmlns:xlink="http://www.w3.org/1999/xlink" xlink:title="Institute of Biology, Myriapod collection, Hanoi, Vietnam" id="ABBRID0ECRAG" xlink:type="simple">IEBR-Myr</abbrev> 718). UV images, right gonopod, dorsal view (A), mesal view (B), lateral view (C), ventral view (D). Scale bars: 1 mm. Abbreviations: ca = cannula; co = coxite; pref = prefemorite; fe = femorite; sph = solenophore; sl = solenomere; sg = seminal groove; su = lateral sulcus; a = process a; b = process b.</p></caption><graphic xmlns:xlink="http://www.w3.org/1999/xlink" xlink:href="zookeys-1249-223_article-155280__-g007.jpg" position="float" orientation="portrait" xlink:type="simple" id="oo_1401204.jpg"><uri content-type="original_file" xlink:type="simple">https://binary.pensoft.net/fig/1401204</uri></graphic></fig><fig id="F8" position="float" orientation="portrait"><object-id xmlns:xlink="http://www.w3.org/1999/xlink" content-type="doi" xlink:type="simple">10.3897/zookeys.1249.155280.figure8</object-id><object-id xmlns:xlink="http://www.w3.org/1999/xlink" content-type="arpha" xlink:type="simple">E843641D-01B5-586B-83D7-3FD320FA09E0</object-id><label>Figure 8.</label><caption><p><italic><tp:taxon-name><tp:taxon-name-part taxon-name-part-type="genus" reg="Kronopolites">Kronopolites</tp:taxon-name-part> <tp:taxon-name-part taxon-name-part-type="species" reg="contrastus">contrastus</tp:taxon-name-part></tp:taxon-name></italic> sp. nov. Holotype (<abbrev xmlns:xlink="http://www.w3.org/1999/xlink" xlink:title="Institute of Biology, Myriapod collection, Hanoi, Vietnam" id="ABBRID0E5RAG" xlink:type="simple">IEBR-Myr</abbrev> 718), left gonopod, lateral view (A), mesal view (B); distal part of left gonopod, mesal view (C).</p></caption><graphic xmlns:xlink="http://www.w3.org/1999/xlink" xlink:href="zookeys-1249-223_article-155280__-g008.jpg" position="float" orientation="portrait" xlink:type="simple" id="oo_1401205.jpg"><uri content-type="original_file" xlink:type="simple">https://binary.pensoft.net/fig/1401205</uri></graphic></fig></tp:treatment-sec><tp:treatment-sec sec-type="etymology" id="SECID0EHSAG"><title>Etymology.</title><p><italic>Contrastus</italic>, an adjective epithet is used to emphasise the contrast colouration of body.</p></tp:treatment-sec><tp:treatment-sec sec-type="remarks" id="SECID0EUSAG"><title>Remarks.</title><p>The new species is similar to <italic><tp:taxon-name><tp:taxon-name-part taxon-name-part-type="genus" reg="Kronopolites">K.</tp:taxon-name-part> <tp:taxon-name-part taxon-name-part-type="species" reg="fuscocingulatus">fuscocingulatus</tp:taxon-name-part></tp:taxon-name></italic> from northern Thailand by having a sternal lobe between male coxae 4, and processes a and b of gonopod being nearly independent, subequal in length. However, two species are distinguished by shape of sternal lobe (bifid tongue-shaped vs roundly subquadrate), and shape of process a and b (spiniform, blunt, short, and stout vs ribbon-shaped, blunt, slender and long).</p></tp:treatment-sec></tp:taxon-treatment>
