# Supplementary material for: ﻿Mountainous millipedes in Vietnam. V. The millipede genus Kronopolites Attems, 1914 (Diplopoda, Polydesmida, Paradoxosomatidae), with descriptions of two new species
Source: Zookeys. 2025 Aug 25;1249:223–45. doi: 10.3897/zookeys.1249.155280 (PMC12402821; doi:10.3897/zookeys.1249.155280)
Supplement: XML Treatment for Kronopolites serratus [file zookeys.1249.155280-treatment7.xml]

<!DOCTYPE tp:taxon-treatment
  PUBLIC "-//TaxonX//DTD Taxonomic Treatment Publishing DTD v0 20100105//EN" "tax-treatment-NSO.dtd">
<tp:taxon-treatment xmlns:tp="http://www.plazi.org/taxpub"><tp:treatment-meta><kwd-group><label>Taxon classification</label><kwd>
                <named-content content-type="kingdom">Animalia</named-content>
              </kwd><kwd>
                <named-content content-type="order">Polydesmida</named-content>
              </kwd><kwd>
                <named-content content-type="family">Paradoxosomatidae</named-content>
              </kwd></kwd-group><mixed-citation publication-type="journal"><person-group><name><surname>Nguyen</surname><given-names>Anh D.</given-names></name><name><surname>Vu</surname><given-names>Tam T. T.</given-names></name><name><surname>Phung</surname><given-names>Hong Luong T.</given-names></name><name><surname>Tran</surname><given-names>Duc-Luong</given-names></name><name><surname>Le</surname><given-names>Hung-Anh</given-names></name></person-group><article-title>﻿Mountainous millipedes in Vietnam. V. The millipede genus <italic><tp:taxon-name><tp:taxon-name-part taxon-name-part-type="genus" reg="Kronopolites">Kronopolites</tp:taxon-name-part></tp:taxon-name></italic> Attems, 1914 (<tp:taxon-name><tp:taxon-name-part taxon-name-part-type="class">Diplopoda</tp:taxon-name-part></tp:taxon-name>, <tp:taxon-name><tp:taxon-name-part taxon-name-part-type="order">Polydesmida</tp:taxon-name-part></tp:taxon-name>, <tp:taxon-name><tp:taxon-name-part taxon-name-part-type="family">Paradoxosomatidae</tp:taxon-name-part></tp:taxon-name>), with descriptions of two new species</article-title><source>Zookeys</source><day>25</day><month>08</month><year>2025</year><volume>1249</volume><fpage>223</fpage><lpage>245</lpage><pub-id pub-id-type="doi">10.3897/zookeys.1249.155280</pub-id></mixed-citation></tp:treatment-meta><tp:nomenclature><label>﻿</label><tp:taxon-name><object-id xmlns:xlink="http://www.w3.org/1999/xlink" content-type="arpha" xlink:type="simple">02E7C2BC-C3ED-5697-A8FC-4ED8B07F8982</object-id>
              <tp:taxon-name-part taxon-name-part-type="genus" reg="Kronopolites">Kronopolites</tp:taxon-name-part>
              <tp:taxon-name-part taxon-name-part-type="species" reg="serratus">serratus</tp:taxon-name-part>
              <object-id xmlns:xlink="http://www.w3.org/1999/xlink" content-type="zoobank" xlink:type="simple">https://zoobank.org/7093E093-191E-4B1E-99A7-84003A5BA0C0</object-id>
            </tp:taxon-name><tp:taxon-status xmlns:xlink="http://www.w3.org/1999/xlink" xlink:type="simple">sp. nov.</tp:taxon-status><xref ref-type="fig" rid="F9">Figs 9</xref><xref ref-type="fig" rid="F10">, 10</xref><xref ref-type="fig" rid="F11">, 11</xref></tp:nomenclature><tp:treatment-sec sec-type="material" id="SECID0E1UAG"><title>Material examined.</title><p><bold><italic>Holotype</italic></bold>: Vietnam • 1 male; Lao Cai Province, Hoang Lien National Park, Thac Bac waterfall; <named-content xmlns:xlink="http://www.w3.org/1999/xlink" content-type="dwc:verbatimCoordinates" xlink:type="simple"><named-content content-type="geo-json" specific-use="{&#34;type&#34;:&#34;Point&#34;,&#34;coordinates&#34;:[103.777540,22.363500]}" id="NCID0EIVAG" xlink:type="simple">22.36350°E, 103.77754°E</named-content></named-content>; 1,950 m a.s.l.; regenerated forest; 28 November 2005; Anh D. Nguyen leg.; <abbrev xmlns:xlink="http://www.w3.org/1999/xlink" xlink:title="Institute of Biology, Myriapod collection, Hanoi, Vietnam" id="ABBRID0ENVAG" xlink:type="simple">IEBR-Myr</abbrev> 109.</p></tp:treatment-sec><tp:treatment-sec sec-type="diagnosis" id="SECID0ERVAG"><title>Diagnosis.</title><p>The new species is similar to <italic><tp:taxon-name><tp:taxon-name-part taxon-name-part-type="genus" reg="Kronopolites">K.</tp:taxon-name-part> <tp:taxon-name-part taxon-name-part-type="species" reg="montanus">montanus</tp:taxon-name-part></tp:taxon-name></italic> Golovatch, 2009, but differs in the following characters: gonopod process a curved, serrated, acuminate leaf-shaped, as long as distally serrated, ribbon-shaped process b.</p></tp:treatment-sec><tp:treatment-sec sec-type="description" id="SECID0ECWAG"><title>Description.</title><p><bold><italic>Size</italic></bold>: length 32.01 mm, width of midbody pro- and metazona 2.67 mm and 3.67 mm, respectively.</p><p><bold><italic>Colouration</italic></bold> (Fig. <xref ref-type="fig" rid="F9">9</xref>): almost uniformly brownish yellow after long preservation in ethanol.</p><fig id="F9" position="float" orientation="portrait"><object-id xmlns:xlink="http://www.w3.org/1999/xlink" content-type="doi" xlink:type="simple">10.3897/zookeys.1249.155280.figure9</object-id><object-id xmlns:xlink="http://www.w3.org/1999/xlink" content-type="arpha" xlink:type="simple">15F55FE1-B1C8-5962-A799-09E9FAE77D13</object-id><label>Figure 9.</label><caption><p><italic><tp:taxon-name><tp:taxon-name-part taxon-name-part-type="genus" reg="Kronopolites">Kronopolites</tp:taxon-name-part> <tp:taxon-name-part taxon-name-part-type="species" reg="serratus">serratus</tp:taxon-name-part></tp:taxon-name></italic> sp. nov. Holotype (<abbrev xmlns:xlink="http://www.w3.org/1999/xlink" xlink:title="Institute of Biology, Myriapod collection, Hanoi, Vietnam" id="ABBRID0ELXAG" xlink:type="simple">IEBR-Myr</abbrev> 109). A–C. Anterior part of body, dorsal view (A), lateral view (B), ventral view (C); D, E. Body rings 9–11, dorsal view (D), lateral view (E); F. Sternum 5, ventral view. Scale bars: 5 mm (A–C, E); 1 mm (D, F).</p></caption><graphic xmlns:xlink="http://www.w3.org/1999/xlink" xlink:href="zookeys-1249-223_article-155280__-g009.jpg" position="float" orientation="portrait" xlink:type="simple" id="oo_1401206.jpg"><uri content-type="original_file" xlink:type="simple">https://binary.pensoft.net/fig/1401206</uri></graphic></fig><p><bold><italic>Head</italic></bold> (Fig. <xref ref-type="fig" rid="F9">9A–C</xref>): Clypeolabral region and vertex densely setose, epicranial suture distinct. Antennae claviform, moderately long (Fig. <xref ref-type="fig" rid="F9">9A–C</xref>), extending behind body segment 3 when stretched laterally; antennomere 2=3=4&gt;5&gt;6&gt;7=1, antennomere 7 with four conical sensories.</p><p><bold><italic>Collum</italic></bold>: traces of setae hardly seen; lateral incisions absent; caudal corner of paraterga very broadly rounded, declined ventrad, produced behind rear tergal margin (Fig. <xref ref-type="fig" rid="F9">9A, B</xref>).</p><p><bold><italic>Body rings</italic></bold>: In width, segment 4 &lt; 3 &lt; head &lt; 5 &lt; segment 2 &lt; collum &lt; 6–17, thereafter body gently and gradually tapering. Tegument (Fig. <xref ref-type="fig" rid="F9">9A–E</xref>) smooth and shining, prozonae finely shagreened; surface below paraterga finely rugulose. Tergal setae all broken, traces hardly seen. Axial line visible, especially on midbody tergites. Transverse sulcus usually distinct (Fig. <xref ref-type="fig" rid="F9">9A</xref>), slightly incomplete on body rings 4 and 19, complete on metaterga 5–18, narrow, line–shaped, shallow, reaching bases of paraterga. Stricture between pro– and metazonae evident, broad and deep, striolated at bottom down to base of paraterga (Fig. <xref ref-type="fig" rid="F9">9D</xref>). Pleurosternal carinae complete crests on body rings 2–7; thereafter, increasingly strongly reduced until body ring 17.</p><p><bold><italic>Paraterga</italic></bold> strongly developed (Fig. <xref ref-type="fig" rid="F9">9A, D</xref>), lying below dorsum; anterior edge broadly rounded and narrowly bordered, fused to callus; caudal corner very narrowly rounded; lateral edge without incisions; posterior edge nearly straight. Calluses on paraterga narrow, delimited by a sulcus both dorsally and ventrally. Ozopores (Fig. <xref ref-type="fig" rid="F9">9D, E</xref>) evident, lateral, lying in an ovoid groove at ~1/4 in front of posterior edge of metaterga.</p><p><bold><italic>Telson</italic></bold>: damaged.</p><p><bold><italic>Sterna</italic></bold>: densely setose, without modifications (Fig. <xref ref-type="fig" rid="F9">9C, F</xref>).</p><p><bold><italic>Legs</italic></bold>: rather long and slender, midbody ones ~1.2–1.3 times as long as body height; prefemora without modifications, tarsal brushes present only on pregonopodal legs</p><p><bold><italic>Gonopods</italic></bold> (Figs <xref ref-type="fig" rid="F10">10</xref>, <xref ref-type="fig" rid="F11">11</xref>) a typical <italic><tp:taxon-name><tp:taxon-name-part taxon-name-part-type="genus" reg="Kronopolites">Kronopolites</tp:taxon-name-part></tp:taxon-name></italic> species; coxite (co) stout, subcylindrical, sparsely setose distoventrally. Prefemur (pref) densely setose, ~1/3 as long as femorite + postfemoral part. Femorite somewhat stout, evidently grooved mesally, demarcated from postfemoral region by a distinct oblique sulcus laterally. Lamina l present, producing into a small spine z distally; process a leaf-shaped, mesal margin serrated, clearly shorter than distally-serrated, ribbon-shaped process b; solenophore well developed, bipartite, longer than a short flagelliform solenomere which parly sheathed by solenophore.</p><fig id="F10" position="float" orientation="portrait"><object-id xmlns:xlink="http://www.w3.org/1999/xlink" content-type="doi" xlink:type="simple">10.3897/zookeys.1249.155280.figure10</object-id><object-id xmlns:xlink="http://www.w3.org/1999/xlink" content-type="arpha" xlink:type="simple">93932D25-199F-5764-8066-53BA5E5C3497</object-id><label>Figure 10.</label><caption><p><italic><tp:taxon-name><tp:taxon-name-part taxon-name-part-type="genus" reg="Kronopolites">Kronopolites</tp:taxon-name-part> <tp:taxon-name-part taxon-name-part-type="species" reg="serratus">serratus</tp:taxon-name-part></tp:taxon-name></italic> sp. nov. Holotype (<abbrev xmlns:xlink="http://www.w3.org/1999/xlink" xlink:title="Institute of Biology, Myriapod collection, Hanoi, Vietnam" id="ABBRID0EX2AG" xlink:type="simple">IEBR-Myr</abbrev> 109). UV images, left gonopod, ventral view (A), lateral view (B), mesal view (C), dorsal view (D). Abbreviations: ca = cannula; co = coxite; pref = prefemorite; fe = femorite; sph = solenophore; sl = solenomere; sg = seminal groove; su = lateral sulcus; a = process a; b = process b; z = spine z. Scale bars: 1 mm.</p></caption><graphic xmlns:xlink="http://www.w3.org/1999/xlink" xlink:href="zookeys-1249-223_article-155280__-g010.jpg" position="float" orientation="portrait" xlink:type="simple" id="oo_1401207.jpg"><uri content-type="original_file" xlink:type="simple">https://binary.pensoft.net/fig/1401207</uri></graphic></fig><fig id="F11" position="float" orientation="portrait"><object-id xmlns:xlink="http://www.w3.org/1999/xlink" content-type="doi" xlink:type="simple">10.3897/zookeys.1249.155280.figure11</object-id><object-id xmlns:xlink="http://www.w3.org/1999/xlink" content-type="arpha" xlink:type="simple">FED51330-7DC7-54A2-9A41-7E1D92AE1E7B</object-id><label>Figure 11.</label><caption><p><italic><tp:taxon-name><tp:taxon-name-part taxon-name-part-type="genus" reg="Kronopolites">Kronopolites</tp:taxon-name-part> <tp:taxon-name-part taxon-name-part-type="species" reg="serratus">serratus</tp:taxon-name-part></tp:taxon-name></italic> sp. nov. Holotype (<abbrev xmlns:xlink="http://www.w3.org/1999/xlink" xlink:title="Institute of Biology, Myriapod collection, Hanoi, Vietnam" id="ABBRID0ET3AG" xlink:type="simple">IEBR-Myr</abbrev> 109). A, B. Right gonopod, mesal view (A), ventral view (B); C, D. Distal part of left gonopod, dorsal view (C), mesoventral view (D). Abbreviations: ca = cannula; co = coxite; pref = prefemorite; fe = femorite; sph = solenophore; sl = solenomere; su = lateral sulcus; a = process a; b = process b.</p></caption><graphic xmlns:xlink="http://www.w3.org/1999/xlink" xlink:href="zookeys-1249-223_article-155280__-g011.jpg" position="float" orientation="portrait" xlink:type="simple" id="oo_1401208.jpg"><uri content-type="original_file" xlink:type="simple">https://binary.pensoft.net/fig/1401208</uri></graphic></fig></tp:treatment-sec><tp:treatment-sec sec-type="remarks" id="SECID0E33AG"><title>Remarks.</title><p>Although the new species is described based on only a male, its gonopod distinctly differs from that of <italic><tp:taxon-name><tp:taxon-name-part taxon-name-part-type="genus" reg="Kronopolites">K.</tp:taxon-name-part> <tp:taxon-name-part taxon-name-part-type="species" reg="montanus">montanus</tp:taxon-name-part></tp:taxon-name></italic> in gonopod process a being curved, serrated, acuminate leaf-shaped, as long as distally serrated, ribbon-shaped process b. Both species are also found in Hoang Lien National Park at the high elevation of more than 1,900 m a.s.l.</p></tp:treatment-sec><tp:treatment-sec sec-type="etymology" id="SECID0EN4AG"><title>Etymology.</title><p><italic><tp:taxon-name><tp:taxon-name-part taxon-name-part-type="genus" reg="Serratus">Serratus</tp:taxon-name-part></tp:taxon-name></italic>, an adjective epithet, is used to emphasise the serrated process a and b of the gonopod.</p></tp:treatment-sec></tp:taxon-treatment>
